# Supplementary material for: Carex Beyond Taxonomy: Integrating Genomic Architecture, Life History, and Ecosystem Function
Source: Antioxidants (Basel). 2026 Jul 2;15(7):838. doi: 10.3390/antiox15070838 (PMC13403544; doi:10.3390/antiox15070838)
Supplement: Supplementary file 1 [file antioxidants-15-00838-s001.zip]

Archive with 1 entries (1 files):
- antioxidants-4375722-supplementary.xlsx
