# Supplementary material for: Carex Beyond Taxonomy: Integrating Genomic Architecture, Life History, and Ecosystem Function
Source: Antioxidants (Basel). 2026 Jul 2;15(7):838. doi: 10.3390/antiox15070838 (PMC13403544; doi:10.3390/antiox15070838)
Supplement: Supplementary file 1 [file antioxidants-15-00838-s001.zip › antioxidants-4375722-supplementary.xlsx]

## Sheet: Table S1
Table S1 Carex species cited in the manuscript: study place, vegetation/altitude, and covered attribute/function
Carex species	Reference(s) in MS	Place where the study was carried out	Vegetation type and altitude	Specific attribute or function covered in the cited study
Carex buekii	[10]	Central Europe	Wetland/riparian habitats; altitude not reported	within Central European populations of C. buekii, soil bioavailable potassium content acts as a key driver of morphological variation. Within C. buekii populations, soil bioavailable K+ content acts as a key factor driving plant miniaturization.
Carex backii	[13], [117]	North America; old-growth deciduous forest study	Old-growth deciduous forest understory; altitude not reported	leaf and culm anatomy serve as powerful tools for distinguishing closely related species, as demonstrated by the successful differentiation of C. backii and C. saximontana within Carex sect. For instance, C. plantaginea tends to be distributed in moist habitats with high nitrate availability, whereas C. backii and C. platyphylla occupy dry habitats and differ in their responses to phosphorus avai…
Carex saximontana	[13]	Not reported	Not reported	leaf and culm anatomy serve as powerful tools for distinguishing closely related species, as demonstrated by the successful differentiation of C. backii and C. saximontana within Carex sect.
Carex willdenowii	[13]	Not reported	Not reported	Phyllostachys, for example, achene silica body characteristics are strongly congruent with molecular phylogenetic hypotheses, providing robust support for splitting the C. willdenowii complex into three independent species.
Carex jamesii	[19]	Not reported	Not reported	Even in the absence of broader diagnostic morphological traits, as observed in C. jamesii, the intraspecific variation of these silica bodies aligns closely with genetic diversity, demonstrating their effectiveness in reflecting population structure.
Carex secalina	[27]	Not reported	Not applicable; cytogenetic/genome-size dataset	Empirical measurements across 157 taxa reveal that 1C values vary significantly, ranging from 0.24 pg in C. secalina to 1.64 pg in C. cuspidata.
Carex cuspidata	[27]	Not reported	Not applicable; cytogenetic/genome-size dataset	Empirical measurements across 157 taxa reveal that 1C values vary significantly, ranging from 0.24 pg in C. secalina to 1.64 pg in C. cuspidata.
Carex cristatella	[30]	Not reported	Not applicable; genome assembly study	the first chromosome-scale genomes were successfully assembled for C. cristatella (301.6 Mb, anchored to 35 chromosomes) and C. scoparia (298.0 Mb). Uniquely, the genomes of C. cristatella and C. scoparia contain a higher proportion of DNA transposons than retrotransposons, a phenomenon that is relatively rare among plants.
Carex scoparia	[30]	Not reported	Not applicable; genome assembly study	the first chromosome-scale genomes were successfully assembled for C. cristatella (301.6 Mb, anchored to 35 chromosomes) and C. scoparia (298.0 Mb). Uniquely, the genomes of C. cristatella and C. scoparia contain a higher proportion of DNA transposons than retrotransposons, a phenomenon that is relatively rare among plants.
Carex parvula	[31], [33]	Qinghai-Tibet Plateau	High-altitude plateau habitat; exact altitude not reported	This progress quickly expanded to geographically distinct taxa, including Qinghai-Tibet Plateau species, resulting in assemblies for the inferred tetraploid C. parvula (783.49 Mb) and the inferred triploid C. kokanica (673.40 Mb). Repetitive sequence analysis reveals a high proportion of repetitive elements in Carex genomes (e.g., 52.0% in C. breviculmis and 52.5% in C. parvula), with recent burs…
Carex kokanica	[31]	Qinghai-Tibet Plateau	High-altitude plateau habitat; exact altitude not reported	This progress quickly expanded to geographically distinct taxa, including Qinghai-Tibet Plateau species, resulting in assemblies for the inferred tetraploid C. parvula (783.49 Mb) and the inferred triploid C. kokanica (673.40 Mb). Similarly, specific gene expression responses to high-altitude cold stress have been well-characterized in species including C. parvula and C. kokanica, further highlig…
Carex pumila	[32], [33]	Korea	Not reported	The repository of Carex genomic resources continues to grow rapidly, now encompassing a draft genome for C. pumila (~0.346 Gb; 23,402 predicted protein-coding genes) and a high-quality assembly for C. breviculmis (469.01 Mb; 37,372 annotated genes). Furthermore, emerging genomic resources, such as the C. pumila genome, have facilitated the rapid validation of 30 highly polymorphic SSR markers, ex…
Carex breviculmis	[32], [33], [31], [34], [35], [36], [37], [5], [77], [92], [96]	Northwest China; other sites not reported	Not applicable; genomic/transcriptomic studies; Barren/arid or drought-stressed habitats; altitude not reported	The repository of Carex genomic resources continues to grow rapidly, now encompassing a draft genome for C. pumila (~0.346 Gb; 23,402 predicted protein-coding genes) and a high-quality assembly for C. breviculmis (469.01 Mb; 37,372 annotated genes). Repetitive sequence analysis reveals a high proportion of repetitive elements in Carex genomes (e.g., 52.0% in C. breviculmis and 52.5% in C. parvula…
Carex agglomerata	[35], [36]	China	Not reported	Similar characteristics of enlarged genomes are consistently observed across the genus, as demonstrated in C. agglomerata (184 kb) and C. laevissima (188 kb).
Carex laevissima	[35], [36]	Korea	Not reported	Similar characteristics of enlarged genomes are consistently observed across the genus, as demonstrated in C. agglomerata (184 kb) and C. laevissima (188 kb).
Carex lithophila	[34]	Not reported	Not applicable; chloroplast genome comparison	Comparative analyses of multiple Carex species (including C. breviculmis, C. lithophila, C. littledalei, and C. siderosticta) reveal that their genome lengths (181–213 kb) are significantly larger than the typical angiosperm average of approximately 150 to 160 kb.
Carex littledalei	[34]	Not reported	Not applicable; chloroplast genome comparison	Comparative analyses of multiple Carex species (including C. breviculmis, C. lithophila, C. littledalei, and C. siderosticta) reveal that their genome lengths (181–213 kb) are significantly larger than the typical angiosperm average of approximately 150 to 160 kb.
Carex pseudochinensis	[38]	Korea	Not reported	Similarly, recent sequencing efforts demonstrate that the C. pseudochinensis mitochondrial genome also approaches 1 Mb (965,836 bp) in size.
Carex curvula	[39], [61], [62]	Alpine Europe	Alpine habitats/elevational gradients; exact altitude not reported	a robust set of 13 polymorphic SSR markers effectively distinguishes between two morphologically cryptic subspecies of C. curvula (subsp. curvula and subsp. rosae). Ramets of C. bigelowii can survive for 5 to 7 years, while molecular analyses of the alpine species C. curvula have revealed that single clonal genets can persist within the same microhabitat for over 2,000 years.
Carex angustisquama	[40], [75]	Japanese solfatara fields	Highly acidic solfatara fields; altitude not reported	In the context of species delimitation, EST-SSRs have proven invaluable for tracing complex gene flow between the extremophyte C. angustisquama and its close relatives. Strong habitat selection pressures, including extreme soil acidity and heavy metal stress, have been shown to maintain genetic cohesion and prevent species fusion, even in the presence of frequent interspecific hybridization. A co…
Carex sociata	[40]	Japanese solfatara fields and surrounding habitats	Solfatara-associated habitats; altitude not reported	Although natural hybridization frequently occurs with the surrounding C. sociata, the intense selective forces of the solfatara environment effectively preserve the species’ genetic integrity.
Carex ciliato-marginata	[42]	Not reported	Not applicable; cytological study	Cytological evidence from Carex ciliato-marginata reveals that during the tetrad stage, only the functional nucleus undergoes DNA replication.
Carex blanda	[43]	Not reported	Not applicable; cytological study	Investigations into C. blanda further demonstrate that this process is strictly regulated by the cytoskeleton.
Carex picta	[45]	Not reported	Not reported	In contrast, dioecious species such as C. picta exhibit distinct temporal differences in resource allocation between the sexes.
Carex frigida	[46], [47], [56]	Alpine habitats	Alpine habitats; altitude not reported	Seeds of most temperate Carex species exhibit strict physiological or conditional dormancy at maturity (e.g., C. frigida and C. ferruginea, respectively). Notably, alpine species such as C. frigida have evolved a “carry-over” (risk-spreading) mechanism: even under optimal conditions, only approximately 13% of seeds germinate.
Carex ferruginea	[46], [47]	Temperate habitats	Temperate sedge habitats; altitude not reported	Seeds of most temperate Carex species exhibit strict physiological or conditional dormancy at maturity (e.g., C. frigida and C. ferruginea, respectively).
Carex divisa	[48], [151]	Not reported	Wetland/salt-affected habitat for germination study; altitude not reported	Unlike many other angiosperms, dry after-ripening is often ineffective for Carex (e.g., C. divisa); instead, cold moist stratification has been widely proven to be the most effective method for dormancy release. For instance, Carex divisa Huds., Carex melanostachya M.
Carex granularis	[46], [50]	Freshwater wetland restoration context	Freshwater wetland; altitude not reported	C. granularis requires up to six months of stratification, whereas C. vulpinoidea requires only two weeks.
Carex vulpinoidea	[46], [50]	Freshwater wetland restoration context	Freshwater wetland; altitude not reported	C. granularis requires up to six months of stratification, whereas C. vulpinoidea requires only two weeks.
Carex diandra	[51], [52], [67], [68], [70], [126]	Temperate fen/swamp habitats	Mesotrophic to oligotrophic/eutrophic fens and swamps; altitude not reported	Research indicates that Carex seeds respond positively to diurnal temperature fluctuations, requiring an average daily amplitude of roughly 10°C, whereas germination is negligible under constant temperatures (e.g., C. diandra). Conversely, low-productivity species (C. diandra, C. rostrata) increase below-ground allocation to enhance nutrient acquisition. In contrast, low-productivity species (C. …
Carex pendula	[55], [143]	Geographic provenance study; wastewater rhizofiltration experiment	Not reported for dormancy study; constructed/wastewater system for rhizofiltration	C. pendula and C. remota exhibit distinct responses to stratification temperatures during primary and secondary dormancy, depending on their geographic provenance. In heavy metal management, C. pendula exhibits extremely high tolerance and significant rhizofiltration capacity for lead-containing wastewater.
Carex remota	[55], [104], [105]	Not reported	Periodically flooded habitats; altitude not reported	C. pendula and C. remota exhibit distinct responses to stratification temperatures during primary and secondary dormancy, depending on their geographic provenance. In hypoxic hydroponics, root growth of the xerophytic species C. extensa is significantly repressed, whereas C. remota and C. pseudocyperus, which are adapted to periodic or permanent flooding, exhibit stronger root growth vigor. In co…
Carex arenaria	[57], [72], [108]	Coastal dunes; natural stands in sand-dune systems	Coastal dune vegetation; altitude not reported	Addressing the low natural germination rate of C. arenaria (13%), researchers achieved 100% in vitro germination via perigynium removal and GA3 treatment. The sand dune species C. arenaria shows a strong tendency for resource sharing in nutrient-poor habitats. Multi-site investigations of Carex arenaria demonstrate that its rhizosphere bacterial community structure is highly similar to that of th…
Carex utriculata	[58]	Riparian restoration context	Riparian wetland; altitude not reported	For C. utriculata and C. nebrascensis, autumn seeding poses a risk of flood washout; thus, surface-seeding in early summer, after spring floods recede, is recommended to align with their requirements for light and warm, fluctuating temperatures.
Carex nebrascensis	[58]	Riparian restoration context	Riparian wetland; altitude not reported	For C. utriculata and C. nebrascensis, autumn seeding poses a risk of flood washout; thus, surface-seeding in early summer, after spring floods recede, is recommended to align with their requirements for light and warm, fluctuating temperatures.
Carex rugulosa	[59], [60]	Riverside meadows/marshes	Riverside meadow and marsh vegetation; altitude not reported	The dynamics of C. rugulosa provide a compelling demonstration of the competitive suppression of sexual recruitment by clonal growth.
Carex brevicuspis	[4], [106], [128]	Dongting Lake wetland/floodplain systems, China	Wetland sedge habitats exposed to sedimentation, flooding, drought, and water-level variation; altitude not reported	as sedimentation depth increases, the clonal growth form of C. brevicuspis can rapidly shift from a “phalanx” strategy (maintaining local dominance via short rhizomes) to a “guerrilla” strategy (escaping stress via long rhizomes). Analyses of C. brevicuspis reveal that it adopts a “Quiescence Strategy” to cope with deep submergence, suppressing shoot elongation to reduce energy consumption. Inves…
Carex lacustris	[61], [62], [124], [125]	Temperate wetland systems; Carex lacustris wetland	Carex wetland/sedge meadow; altitude not reported; Wetland; altitude not reported	Temperate species, such as C. lacustris, exhibit rapid population turnover, characterized by ramet lifespans typically lasting only 12 to 24 months and high mortality rates. For instance, the total primary productivity of C. lacustris can reach 1,173 g·m–2 (with 965 g·m–2 allocated aboveground), establishing litter as the primary pathway for nutrient return to the soil.
Carex bigelowii	[61], [62]	Arctic-alpine habitats	Arctic-alpine vegetation; altitude not reported	Ramets of C. bigelowii can survive for 5 to 7 years, while molecular analyses of the alpine species C. curvula have revealed that single clonal genets can persist within the same microhabitat for over 2,000 years.
Carex nova	[64]	Rocky Mountains	Montane sedge habitats; altitude not reported	genotype-environment association analyses of C. nova, C. nelsonii, and their hybrid zones in the Rocky Mountains demonstrate that hybrid offspring do not simply display intermediate traits.
Carex nelsonii	[64]	Rocky Mountains	Montane sedge habitats; altitude not reported	genotype-environment association analyses of C. nova, C. nelsonii, and their hybrid zones in the Rocky Mountains demonstrate that hybrid offspring do not simply display intermediate traits.
Carex lucennoiberica	[65]	Iberian region	Not reported	By integrating morphological data with molecular phylogenetic evidence, for instance, a new species, C. lucennoiberica, was successfully identified and described within Carex sect.
Carex salina	[66]	North Atlantic coast	Seashore habitats; altitude not applicable	Similarly, genomic approaches such as ddRAD sequencing have been instrumental in rigorously testing historical hybridization hypotheses, as seen in the study of C. salina and C. ramenskii.
Carex ramenskii	[66]	North Atlantic coast	Seashore habitats; altitude not applicable	Similarly, genomic approaches such as ddRAD sequencing have been instrumental in rigorously testing historical hybridization hypotheses, as seen in the study of C. salina and C. ramenskii.
Carex acutiformis	[67], [68], [70], [116], [126], [127], [145]	European fen/mire and phyllosphere survey contexts; Drawa National Park	Mesotrophic/eutrophic fens, mires, and wetland habitats; altitude not reported; Phyllosphere survey across Carex habitats; altitude not reported	Highly productive species (such as C. acutiformis and C. lasiocarpa) increase above-ground investment and total nitrogen content to establish a competitive advantage for light. Highly productive species (C. acutiformis) prolong the mean residence time of nitrogen by reducing leaf turnover rates. While all tested species can utilize Al-P and glycerophosphate, only C. acutiformis can efficiently ut…
Carex lasiocarpa	[67], [70]	Temperate fen/swamp habitats	P-limited fen/swamp habitats; altitude not reported	Highly productive species (such as C. acutiformis and C. lasiocarpa) increase above-ground investment and total nitrogen content to establish a competitive advantage for light. Conversely, C. lasiocarpa, originating from P-limited habitats, specializes in utilizing organic phosphorus. Under phosphorus deficiency, morphological strategies diverge among species. C. lasiocarpa exhibits a conservativ…
Carex rostrata	[67], [69], [103], [127], [133], [145]	Fen/peatland and experimental flooding contexts; Peatland	Wetland, fen, and peatland vegetation; altitude not reported; Peatland; altitude not reported	Conversely, low-productivity species (C. diandra, C. rostrata) increase below-ground allocation to enhance nutrient acquisition. Among them, C. rostrata exhibits extremely high tissue phosphorus content, demonstrating a strategy of “luxury consumption” in response to nutrient pulses. Under such conditions, species including C. sempervirens and even the wetland-adapted C. davalliana fail to surviv…
Carex aquatilis	[71], [133], [144], [146]	Low Arctic wet meadow; north-central Alberta, Canada for methane studies; northern Alberta, Canada for oil-sands wastewater mesocosms	Low Arctic wet meadow; Carex-dominated fen with C. aquatilis/C. rostrata; constructed wetland mesocosms; boreal open fens/marshes under sodium stress; altitude not reported	On a temporal scale, C. aquatilis in alpine and arctic habitats demonstrates a precise response to seasonal resources. Clipping experiments on C. aquatilis and C. rostrata demonstrate that the aboveground biomass offers negligible resistance to gas transport. CH4 is primarily emitted through the lower 15 cm of the plant (leaf sheath bundles) near the water surface rather than through stomata; sea…
Carex flacca	[73]	Not reported	Rhizomatous sedge habitat; altitude not reported	When subjected to reciprocal resource heterogeneity, C. flacca can assist ramets in acquiring soil nitrogen through “hydraulic lift”.
Carex pulicaris	[74]	Eastern distribution range	Wetland/acidic-soil habitats; altitude not reported	Similarly, the abundance of C. pulicaris is synergistically regulated by soil pH and rainfall, exhibiting a decreasing trend as pH and latitude increase. On a large geographic scale, the abundance of C. pulicaris is positively correlated with precipitation and soil acidity, indicating that precipitation reduction driven by climate change is a key factor limiting its distribution.
Carex heterostachya	[77]	Northwest China	Arid or resource-limited habitats; altitude not reported	At the leaf level, C. breviculmis and C. heterostachya demonstrate distinct resource acquisition strategies.
Carex ecostata	[78]	Western Himalayas	Rare mountain sedge habitat; elevational gradient up to 2600 m	C. ecostata in the western Himalayas significantly increases plant height and root cortical area, alongside accumulating proline and total free amino acids, with increasing elevation up to 2,600 m.
Carex filispica	[79]	Alpine meadow	Alpine meadow; altitude not reported	When subjected to trampling stress, C. filispica shifts toward resource-acquisitive root traits.
Carex moorcroftii	[81], [94]	Western Sichuan Plateau of China; salt-stress callus material	Plateau moisture-gradient habitats; altitude not reported	In C. moorcroftii, the glucose-6-phosphate dehydrogenase (G6PDH)-mediated signaling pathway primarily responds to low-concentration salt stress. Research on C. moorcroftii demonstrates that as soil moisture decreases, the root transverse section area, thickness of epidermal cells, and area of aerenchyma significantly decrease, effectively shortening the radial water transport distance.
Carex rigescens	[53], [82], [97]	Not reported	Not applicable or not reported; genotype/laboratory stress studies	In C. rigescens, transcriptomic analysis revealed that alternating temperatures (30/20°C) increased the germination rate by 5.68-fold compared to constant temperatures. Recent investigations into the differential mechanisms between salt-tolerant (‘Huanghua’, ‘Lvping NO.2’) and salt-sensitive (‘Beijing’, ‘Lvping NO.1’) genotypes of C. rigescens have substantially enriched the understanding of the …
Carex muskingumensis	[89]	Not reported	Not applicable; laboratory stress assay	ADP, TBP, and eIF4A have been screened and verified as the most stable reference genes for RT-qPCR analysis in C. muskingumensis under salt and PEG stress.
Carex schmidtii	[54], [90], [142]	Carex tussock wetland context in China; exact site not reported	Tussock wetland; hydrological/microtopographic gradients; altitude not reported	Similarly, for C. schmidtii, simulating a natural “drought-rehydration” hydrological rhythm is critical. Some species, including C. schmidtii, possess strong resilience; although studies indicate that they are most sensitive to water deficit during the middle growth stage, re-flooding after consecutive drought can restore photosynthetic capacity, as reflected by chlorophyll content and chlorophyl…
Carex duriuscula	[91]	Not reported	Arid habitat context; altitude not reported	The typical drought-tolerant species C. duriuscula not only activates the ROS scavenging system (by upregulating CAT, POD, and SOD) and accumulates proline and soluble sugars under stress but, more importantly, utilizes an energetically efficient osmotic adjustment mechanism via inorganic ions.
Carex leucochlora	[95], [109]	Not reported; grassland/rhizosphere soil-profile study	Drought-stress experiment and grassland/rhizosphere soil layers 0-40 cm; altitude not reported	In C. leucochlora, the application of coronatine significantly alleviates drought stress, increasing the net photosynthetic rate by 44.8% and water use efficiency by 114.2%, while reducing relative electrolyte leakage by 42.6%. Specifically, in a comparison between the native species C.leucochlora and the non-native Poa pratensis, the former not only significantly enhances soil organic carbon (SO…
Carex loliacea	[102]	Wet forest habitat; exact place not reported in MS	Wet forest sedge habitat; altitude not reported	For the declining wetland species C. loliacea, seed germination exhibits a strict light requirement.
Carex scabrirostris	[99]	Simulated urban low-light environment	Urban understory simulation at 150 umol m-2 s-1; altitude not applicable	Under simulated urban low-light environments (150 μmol·m–2·s–1), for instance, C. scabrirostris adopts a "fast investment-high return" strategy.
Carex parva	[103]	Simulated urban low-light environment	Urban understory simulation at 150 umol m-2 s-1; altitude not applicable	In contrast, species like C. parva exhibit a more sluggish "slow investment-low return" strategy.
Carex adrienii	[100]	Not reported	Shade-treatment experiment; altitude not applicable	Multi-omics analyses of C. adrienii demonstrate that its shade tolerance relies not only on morphological increases in SLA and decreases in the chlorophyll a/b ratio but also involves a profound remodeling of metabolic flux.
Carex planostachys	[101]	Central Texas woodlands	Woodland understory/canopy shade; altitude not reported	C. planostachys tolerates extreme water potentials as low as -10 MPa under canopy shade.
Carex sempervirens	[103], [113]	Alpine/high-alpine plant communities	Alpine or high-alpine communities; altitude not reported	Under such conditions, species including C. sempervirens and even the wetland-adapted C. davalliana fail to survive, whereas others, such as C. nigra, C. limosa, and C. rostrata, maintain the highest biomass. Although they significantly increase host phosphorus content, their growth effects show significant species-specificity. DSE significantly promote biomass accumulation in C. firma but do not…
Carex davalliana	[103], [122]	Wetland habitats; fragmented habitat study in Europe	Wetland habitats; altitude not reported	Under such conditions, species including C. sempervirens and even the wetland-adapted C. davalliana fail to survive, whereas others, such as C. nigra, C. limosa, and C. rostrata, maintain the highest biomass. In C. davalliana, fragmented habitats precipitate genetic drift and inbreeding depression, culminating in a 35% reduction in aboveground biomass and a 30% reduction in tiller number.
Carex nigra	[103]	Wetland/alpine flooding-tolerance context	Wetland habitat; altitude not reported	Under such conditions, species including C. sempervirens and even the wetland-adapted C. davalliana fail to survive, whereas others, such as C. nigra, C. limosa, and C. rostrata, maintain the highest biomass.
Carex limosa	[103]	Wetland/alpine flooding-tolerance context	Wetland habitat; altitude not reported	Under such conditions, species including C. sempervirens and even the wetland-adapted C. davalliana fail to survive, whereas others, such as C. nigra, C. limosa, and C. rostrata, maintain the highest biomass.
Carex extensa	[104], [105]	Not reported	Xerophytic habitat context; altitude not reported	In hypoxic hydroponics, root growth of the xerophytic species C. extensa is significantly repressed, whereas C. remota and C. pseudocyperus, which are adapted to periodic or permanent flooding, exhibit stronger root growth vigor. Anatomical mechanisms demonstrate that this is closely related to root structural strategies. C. extensa forms extensive lysigenous aerenchyma regardless of oxygen condi…
Carex pseudocyperus	[104], [105]	Not reported	Periodically/permanently flooded habitat; altitude not reported	In hypoxic hydroponics, root growth of the xerophytic species C. extensa is significantly repressed, whereas C. remota and C. pseudocyperus, which are adapted to periodic or permanent flooding, exhibit stronger root growth vigor. In contrast, the most flood-tolerant species, C. pseudocyperus, maintains an intact cortex throughout, facilitating oxygen transport through a system of fine and regular…
Carex capillacea	[110], [111], [148], [152]	Qinghai-Tibet Plateau for AMF studies; not reported for stilbene isolation	Alpine ecosystems; elevational distribution studied but exact altitude not reported in MS	In alpine ecosystems on the Qinghai-Tibet Plateau, although C. capillacea struggles to independently maintain a mycorrhizal network, it can undergo “passive colonization” when co-existing with host plants (including Poa annua and Medicago sativa), reaching a colonization rate of 30%. Chemical isolations from the roots of species including C. distachya and C. capillacea have yielded compounds such…
Carex thunbergii	[112]	Not reported	Water-deficit treatment; altitude not applicable	under water deficit, AMF colonization reduces the nitrogen uptake rate and N:P ratio of C. thunbergii by downregulating the expression of root ammonium (CtAMT1.3) and nitrate (CtNRT2.5) transporter genes.
Carex firma	[113]	High-alpine plant communities	High-alpine barren habitats; altitude not reported	Although they significantly increase host phosphorus content, their growth effects show significant species-specificity. DSE significantly promote biomass accumulation in C. firma but do not promote, and may even slightly inhibit, the growth of C. sempervirens due to carbon drain.
Carex cinerascens	[114]	Poyang Lake Wetland, China	Seasonally flooded lake wetland; altitude not reported	In the dominant wetland species C. cinerascens, the radial oxygen loss (ROL) process induces the formation of significant iron plaque on the root surface, a microhabitat that specifically recruits the colonization of iron-oxidizing bacteria.
Carex kobomugi	[115], [165]	Coastal dune systems; material source not reported for bioactive-compound studies	Coastal dune vegetation; altitude not applicable	in the context of invasion ecology, certain sedges, such as C. kobomugi, can displace native species through fundamental community restructuring. Kobochromone A (KC-A), derived from C. kobomugi, exhibits a potent anti-androgen effect.
Carex riparia	[116]	Drawa National Park	Phyllosphere survey across Carex habitats; altitude not reported	These studies clarify specific pathogenic relationships, identifying Puccinia caricina var. caricina as the main rust pathogen, while Stagonospora caricinella causes leaf spot disease in various sedges like C. riparia.
Carex plantaginea	[117]	Old-growth deciduous forest	Forest understory; altitude not reported	C. plantaginea tends to be distributed in moist habitats with high nitrate availability, whereas C. backii and C. platyphylla occupy dry habitats and differ in their responses to phosphorus availability.
Carex platyphylla	[117]	Old-growth deciduous forest	Forest understory; altitude not reported	C. plantaginea tends to be distributed in moist habitats with high nitrate availability, whereas C. backii and C. platyphylla occupy dry habitats and differ in their responses to phosphorus availability.
Carex stricta	[119], [120], [131], [139]	Freshwater marsh and sedge meadow restoration contexts; Disturbed Carex tussock wetland	Freshwater marsh/sedge meadow; tussock microtopography; altitude not reported; Tussock wetland under mowing/grazing disturbance; altitude not reported	populations of C. stricta exhibit a highly regular spatial distribution. Investigations of the tussock sedge (C. stricta) demonstrate that the elevated tussocks, constructed by its roots and litter, create significant microtopographic heterogeneity. Investigations into C. stricta demonstrate that its tussocks are primarily composed of roots, rhizomes, and duff, exhibiting an organic matter conten…
Carex appendiculata	[121]	Carex tussock wetland	Tussock wetland; altitude not reported	In C. appendiculata wetlands, increased plant diversity significantly influences the relative abundance of functional bacterial genera (including Geobacter) involved in N, S, and C cycling by altering litter inputs.
Carex panormitana	[123]	Western Mediterranean	Mediterranean habitats; altitude not reported	Predictive models under future climate scenarios indicate that the narrow endemic species C. panormitana faces an approximate 95% risk of losing suitable habitat.
Carex reuteriana	[123]	Western Mediterranean	Mediterranean habitats; altitude not reported	even for the widespread species C. reuteriana, gene flow between populations may be impeded by climate warming, driving the solidification of genetic structure.
Carex distachya	[148], [152], [156]	Mediterranean species; exact sampling site not reported	Not reported for chemical assays; laboratory extraction/in vitro assays	The methanol extract derived from the roots of the Mediterranean species C. distachya exhibits a robust DPPH radical scavenging ability (IC50 = 4.2 μg·mL–1), which is comparable to commercial antioxidants, including butylated hydroxytoluene (BHT) and ascorbic acid. Chemical isolations from the roots of species including C. distachya and C. capillacea have yielded compounds such as resveratrol-dig…
Carex acuta	[149]	Not reported	Partially submerged versus moist-soil habitats for antioxidant comparison; altitude not reported	partially submerged C. acuta plants accumulate higher concentrations of phenols and flavonoids compared to those grown in moist soil, thereby enhancing their capacity to reduce Fe3+ and chelate iron ions.
Carex meyeriana	[150], [154], [156], [161], [167], [169]	Not reported	Not applicable; extraction, purification, and in vitro bioactivity studies	Purified flavonoids from C. meyeriana (PFCMK) exhibit significantly superior scavenging capabilities for DPPH (IC50 = 0.034 mg·mL−1) and hydroxyl radicals (IC50 = 0.643 mg·mL−1) compared to crude extracts, approaching the efficacy of ascorbic acid. Polysaccharides extracted from C. meyeriana (CMKP) exhibit robust free radical scavenging capabilities. Evaluations of C. meyeriana demonstrate that i…
Carex melanostachya	[151], [147], [161]	Iranian/European screening contexts; exact place not reported	Not applicable or not reported; phytochemical screening	Carex divisa Huds., Carex melanostachya M. Evaluations of 41 European Cyperaceae taxa demonstrate that the ethyl acetate extracts of multiple Carex species, including C. elata, C. melanostachya, C. oshimensis, and C. siderosticta, consistently exhibit high antimicrobial activity, producing inhibition zones exceeding 15 mm.
Carex stenophylla	[151]	Iranian screening context; exact place not reported	Not applicable or not reported; phytochemical screening	Bieb. ex Willd., and Carex stenophylla Wahlenb. all contain flavone C- and O-glycosides, while sulfated flavonoids with chemotaxonomic significance are prevalent across most evaluated species.
Carex petriei	[147]	European screening context; exact place not reported	Not applicable; in vitro screening	the ethyl acetate fractions of species such as C. petriei and C. siderosticta not only demonstrate high antioxidant activity in DPPH and ORAC assays but also exhibit significant xanthine oxidase (XO) inhibitory activity.
Carex siderosticta	[34], [147], [159], [161]	Not reported	Not applicable or not reported; genome/chemical bioactivity studies	Comparative analyses of multiple Carex species (including C. breviculmis, C. lithophila, C. littledalei, and C. siderosticta) reveal that their genome lengths (181–213 kb) are significantly larger than the typical angiosperm average of approximately 150 to 160 kb. Additionally, the ethyl acetate fractions of species such as C. petriei and C. siderosticta not only demonstrate high antioxidant acti…
Carex folliculata	[153], [163], [164]	Not reported	Not applicable; seed/compound extraction and in vitro bioassays	the DPPH scavenging activity of stilbene derivatives, such as pallidol isolated from C. folliculata seeds (IC50 > 1500 μM), is substantially lower than that of flavonoids derived from the same plant (IC50 values ranging from 57 to 188 μM). In colon cancer models, luteolin extracted from C. folliculata seeds demonstrates inhibitory activity against HCT116 cells (IC50 = 45 μM). For instance, α-vini…
Carex baccans	[158]	Not reported	Not applicable; fruit compound isolation and in vitro assays	Curcusinol, the principal component isolated from the fruits of C. baccans (accounting for 3.1% of dry weight), exhibits significant bactericidal and anti-biofilm activities against multidrug-resistant bacteria, including methicillin-resistant Staphylococcus aureus (MRSA) and vancomycin-resistant Enterococcus (VRE).
Carex elata	[147], [161]	European screening context; exact place not reported	Not applicable; in vitro antimicrobial screening	Evaluations of 41 European Cyperaceae taxa demonstrate that the ethyl acetate extracts of multiple Carex species, including C. elata, C. melanostachya, C. oshimensis, and C. siderosticta, consistently exhibit high antimicrobial activity, producing inhibition zones exceeding 15 mm.
Carex oshimensis	[147], [161]	European screening context; exact place not reported	Not applicable; in vitro antimicrobial screening	Evaluations of 41 European Cyperaceae taxa demonstrate that the ethyl acetate extracts of multiple Carex species, including C. elata, C. melanostachya, C. oshimensis, and C. siderosticta, consistently exhibit high antimicrobial activity, producing inhibition zones exceeding 15 mm. Notably, C. oshimensis displays highly effective inhibition against all tested Gram-positive bacteria.
Carex praecox	[147], [161], [165]	European screening context; exact place not reported	Not applicable; phytochemical and in vitro bioactivity studies	Concurrently, the extract of C. praecox produces significant inhibition zones of 18 mm and 14 mm against Staphylococcus epidermidis and MRSA, respectively. Concurrently, (-)-hopeaphenol derived from C. praecox significantly inhibits Colo 205 and Colo 320 adenocarcinoma cell lines. Regarding cardiovascular applications, (-)-hopeaphenol from C. praecox functions as an effective inhibitor of angiote…
Carex gynandra	[163], [164]	Not reported	Not applicable; compound isolation and in vitro assays	α-viniferin isolated from C. folliculata and C. gynandra exhibits IC50 values ranging from 6 to 32 μM against colon cancer cell lines.
Carex humilis	[168]	Not reported	Not applicable; root compound isolation and in vitro antimicrobial assay	α-viniferin from the roots of C. humilis exhibits potent activity against drug-resistant Mycobacterium tuberculosis, demonstrating intracellular MIC50 values at the micromolar level (2.3 to 4.6 μM) alongside low cytotoxicity.
Carex panicea	[170]	Not reported	Not applicable; biomass/materials study	cellulose utilization, the stem fibers of C. panicea demonstrate significant advantages as lightweight polymer reinforcements. Although these values do not represent the absolute maximum for natural fibers, they remain highly competitive, positioning C. panicea fibers as a highly promising lightweight bio-reinforcement material.
